# Supplementary material for: Rme1: Unveiling a Novel Repressor in the Cellulolytic Pathway of Trichoderma reesei
Source: J Fungi (Basel). 2025 Sep 6;11(9):658. doi: 10.3390/jof11090658 (PMC12470938; doi:10.3390/jof11090658)
Supplement: Supplementary file 1 [file jof-11-00658-s001.zip]

Archive with 1 entries (1 files):
- jof-3792173-supplementary.pdf
